# Supplementary material for: Persistent symptoms after COVID-19 are not associated with differential SARS-CoV-2 antibody or T cell immunity
Source: Nat Commun. 2023 Aug 23;14:5139. doi: 10.1038/s41467-023-40460-1 (PMC10447583; doi:10.1038/s41467-023-40460-1)
Supplement: Supplementary file 4 — Source Data [file 41467_2023_40460_MOESM4_ESM.xlsx]

## Sheet: Fig 1A
Figure 1A
	Study ID	Group	Peak S1 RBD titer	Baseline S1 RBD titer	FU1 S1 RBD titer	FU2 S1 RBD titer	FU3 S1 RBD titer	FU4 S1 RBD titer	FU5 S1 RBD titer	FU6 S1 RBD titer	FU7 S1 RBD titer	FU8 S1 RBD titer	FU9 S1 RBD titer	FU10 S1 RBD titer	FU11 S1 RBD titer	FU12 S1 RBD titer	FU13 S1 RBD titer	FU14 S1 RBD titer	FU15 S1 RBD titer	16-18 weeks S1 RBD titer	24 weeks S1 RBD titer
	1	Recovered	7.34	0.4	-	-	-	0.4	0.924	1.69	-	-	2.1	2.67	2.51	-	2.84	3.73	-	3.46	7.34
	2	Recovered	174	0.4	-	-	-	16.1	-	106	-	174	-	-	-	-	-	127	-	98.8	120
	3	Recovered	177	0.4	-	-	5.83	46.9	-	127	170	177	-	160	158	153	143	150	-	-	85.6
	4	Recovered	7.32	0.4	0.4	-	-	-	-	-	-	-	5.06	-	-	-	-	-	3.68	7.32	1.72
	5	Recovered	106	0.4	-	-	-	11.2	-	90	-	-	-	97.7	106	-	106	-	-	105	90.8
	6	Recovered	74.4	0.4	-	-	-	24.1	36.9	41.6	-	44.2	-	44	50.8	-	51.5	71.1	-	44.5	74.4
	7	Recovered	39.2	3.08	-	19.2	-	-	28.4	-	37.8	27.9	-	28.9	39.2	29.5	-	32.7	-	24.1	22.3
	8	Recovered	22	0.51	0.977	4.34	8.13	10	12.5	14.8	18.6	18.4	-	21.4	22	20.2	20.4	21.2	-	16.3	20.1
	9	Recovered	119	0.4	0.4	-	0.4	-	-	34.1	59.2	62.1	77	85.5	-	93.7	-	119	-	-	-
	10	Recovered	134	0.4	0.4	-	3.37	6.06	-	-	95.2	-	-	-	85	-	-	-	89.3	112	134
	11	Recovered	109	0.4	0.4	-	9.82	12.2	14.5	20.3	33.6	25.5	-	37.1	44.1	44.8	-	-	58.9	98.4	109
	12	Recovered	1368	0.4	-	-	-	1128	-	1368	1063	1101	1035	935	903	826	-	679	-	1030	637
	13	Recovered	96.7	0.4	9.05	12.2	15	21.1	27.3	32.1	42.6	-	48.3	73.9	80.1	-	96.7	85.3	-	-	-
	14	Recovered	780	0.4	24.5	79.7	-	-	379	402	-	374	425	-	478	446	439	499	-	-	780
	15	Recovered	874	0.4	-	-	328	371	567	727	-	703	760	786	807	817	-	-	874	-	868
	16	Recovered	277	0.4	-	240	159	132	115	119	95.7	90.9	97.7	112	108	-	161	159	-	211	277
	17	Recovered	544	0.4	0.4	0.4	2.81	3.5	5.66	8.13	9.68	16	18.9	28.3	35.2	51.4	93.2	117	-	179	544
	18	Recovered	93.2	0.4	0.871	3.44	-	12.9	22.5	24.6	32.1	45.9	30.7	35.8	36	38.7	39	52.2	-	50.6	93.2
	19	Recovered	469	0.4	-	-	6.83	-	52.4	-	-	-	136	-	-	-	254	-	469	468	-
	20	Recovered	10.7	0.764	0.785	1.55	2.72	3.54	4.35	6.06	7.49	-	8.84	-	10.7	9.6	-	-	-	-	8.89
	21	Recovered	371	0.4	0.4	5.69	-	4.52	4.91	7.32	-	12.1	16	20.4	28	44.1	54.7	59.6	-	135	371
	22	Recovered	46.4	3.82	7.13	-	-	-	-	-	-	-	-	36.8	-	46.4	-	-	-	-	31.2
	23	Recovered	12.7	0.4	-	-	-	9.55	-	-	-	-	12.7	-	11.1	-	10.9	-	-	-	-
	24	Recovered	88.8	2.38	4.27	8.67	17.6	22.5	25.9	28.9	29.5	34.2	37.7	51	39	41.4	44.1	-	-	-	88.8
	25	Recovered	16.7	0.608	8.14	12.8	11	13.3	12.2	14.6	11.8	14.5	-	16.7	14.4	14.5	-	-	-	13	11
	26	Recovered	556	1.9	40.7	39.8	80.4	100	104	132	-	175	-	-	-	329	390	-	-	355	556
	27	Recovered	2500	1.71	-	-	26.5	-	-	117	122	193	192	217	296	296	397	-	-	696	2500
	28	Recovered	0.4	0.4	0.4	0.4	0.4	0.4	-	0.4	0.4	0.4	0.4	0.4	0.4	0.4	-	0.4	-	0.4	0.4
	29	Recovered	467	16	26.5	34.8	-	53.8	-	98.5	141	-	-	-	-	-	-	249	-	289	467
	30	Recovered	626	268	298	-	270	271	277	294	348	-	-	-	617	-	-	-	626	-	607
	31	Recovered	344	65.6	86	-	127	192	-	183	150	170	-	-	-	-	-	196	-	205	344
	32	Recovered	78.7	64	47.4	66.6	52.4	-	54.3	78.7	49.1	48.5	-	-	46.1	-	-	36.6	-	-	21.8
	33	Recovered	1183	1006	962	1052	-	-	1049	964	977	958	-	-	1119	-	-	1062	-	726	1183
	34	Recovered	2.02	0.436	0.518	0.903	0.72	1.17	1.02	1.14	1.14	1.31	-	-	1.38	-	-	1.43	-	1.46	2.02
	35	Recovered	113	80.5	61.2	113	75.2	-	-	77.2	-	-	-	-	74.4	-	-	66.7	-	-	71.8
	36	Recovered	107	14.1	17.7	-	19.3	27.4	35.4	-	-	44.1	-	-	56.4	-	-	50	-	107	37
	37	Recovered	23.4	1.92	-	3.71	5.18	-	-	-	14.3	-	-	-	-	-	-	-	-	-	23.4
	38	Recovered	385	272	286	276	269	272	286	-	382	171	200	297	-	-	-	295	-	194	385
	39	Recovered	111	4.61	20	-	33.4	42.4	43.7	48.1	74.4	-	52.1	32.5	-	-	-	42	-	61.6	111
	40	Recovered	129	101	118	117	107	115	108	90.1	91.7	112	-	129	-	-	-	-	85.8	-	112
	41	Recovered	58.8	37.4	28.3	31.4	28.2	30.9	36	31.7	31.4	28.9	36.6	58.8	-	-	-	35.6	-	56.7	41.2
	42	Recovered	525	239	215	238	238	275	349	331	356	381	525	403	-	-	-	463	-	-	502
	43	Recovered	105	40.4	29.4	27.1	24.8	27.8	26.6	-	23	17.2	-	19.9	-	-	-	-	-	-	105
	44	Recovered	2389	56.9	107	101	123	127	164	189	199	156	202	197	-	-	-	694	-	-	2389
	45	Recovered	856	110	79.6	97.2	103	-	168	179	216	204	317	129	-	-	-	553	-	-	856
	46	Recovered	106	58.8	43.3	54.1	57.2	58.2	73.5	70.3	81	48.3	-	63.8	-	-	-	69.9	-	86.8	106
	47	Recovered	760	193	247	254	302	287	372	388	352	325	460	456	-	-	-	379	-	760	759
	48	Recovered	137	137	111	102	86.8	82.2	83.4	86.4	84.5	31.7	58.1	42.7	-	-	-	50.1	-	55.5	60
	49	Recovered	557	143	221	256	284	377	383	390	382	255	389	557	-	-	-	354	-	354	459
	50	Recovered	247	112	113	140	141	171	207	220	-	223	216	247	-	-	-	188	-	237	-
	51	Recovered	41	22.5	22.7	25.4	21.8	27.3	29.9	22.8	29	26	21.5	-	-	-	-	28.9	-	33.8	41
	52	Recovered	424	42.5	45.1	58.1	72.7	83.1	105	118	94.3	-	91.6	114	-	-	-	160	-	148	424
	53	Recovered	632	148	147	171	159	182	196	201	172	86.9	207	243	-	-	-	207	-	524	632
	54	Recovered	472	215	175	155	-	156	160	165	-	-	378	-	-	-	-	-	245	-	472
	55	Recovered	30	23.2	24.9	25.2	25.6	24.1	25.3	30	21.3	19.8	10.7	17.9	-	-	-	10.4	-	-	17.9
	56	Recovered	15.4	8.3	10.3	10.4	11	11.9	14.1	15.4	12.2	6.72	10.6	-	-	-	-	-	-	10.3	10.6
	57	Recovered	157	131	128	154	157	111	118	124	90.8	89.9	-	-	-	-	-	-	-	-	52.5
	58	Recovered	12.8	0.692	1.1	1.9	2.13	3.05	5.02	6.49	5.83	4.66	12.8	6.82	-	-	-	8.44	-	-	11.9
	59	Recovered	1968	1698	-	-	-	-	-	-	922	464	613	602	-	-	-	351	-	764	686
	60	Recovered	236	94.3	142	159	200	177	-	200	182	-	-	133	-	-	-	-	162	236	134
	61	Recovered	0.4	0.4	0.4	0.4	0.4	0.4	0.4	0.4	0.4	0.4	0.4	0.4	-	-	-	0.4	-	-	0.4
	62	Persistent symptoms	14	0.4	-	3.21	3.86	9.39	-	-	13.7	11.4	14	-	13.6	-	12.4	-	-	12.7	12.8
	63	Persistent symptoms	0.4	0.4	0.4	-	0.4	0.4	0.4	0.4	0.4	0.4	0.4	0.4	0.4	0.4	0.4	0.4	-	0.4	0.4
	64	Persistent symptoms	340	0.4	0.4	-	-	-	70	-	-	-	-	-	-	-	-	233	-	340	-
	65	Persistent symptoms	986	0.4	-	-	9.3	40.9	73.5	-	-	144	160	-	236	-	-	-	386	124	986
	66	Persistent symptoms	93.4	0.4	0.4	0.4	0.4	0.4	0.4	-	0.4	0.4	-	-	-	-	87.9	93.4	-	-	76.6
	67	Persistent symptoms	600	0.4	0.4	-	7.28	15.9	113	-	254	-	-	-	-	-	-	-	-	-	600
	68	Persistent symptoms	1.54	0.4	-	0.4	-	-	-	0.4	0.4	0.434	0.66	1.16	1.03	1.19	1.31	1.12	-	1.54	0.709
	69	Persistent symptoms	164	0.4	-	-	-	-	-	112	-	135	-	162	-	160	-	164	-	71.4	150
	70	Persistent symptoms	94.3	0.4	0.4	-	-	0.859	-	15.2	20.5	-	29.9	-	-	32.9	51.2	46.8	45	43.8	94.3
	71	Persistent symptoms	815	22.7	46	111	152	-	230	220	-	205	209	255	259	-	346	346	-	230	815
	72	Persistent symptoms	114	0.4	-	-	25.1	55.1	87.6	105	-	-	-	-	-	-	-	-	-	-	114
	73	Persistent symptoms	100	0.4	-	0.4	0.835	9.18	27.4	30.5	49.5	-	67	64.1	-	74.9	81.8	100	-	66.7	88.5
	74	Persistent symptoms	87.7	0.4	2.02	6.14	11.9	18	24.3	37.6	43.9	-	62.1	87.1	-	87.7	-	75.9	-	-	51
	75	Persistent symptoms	187	24.4	86.8	131	-	144	165	168	175	187	155	175	156	145	-	161	-	36	137
	76	Persistent symptoms	974	0.4	0.702	0.784	1.61	3.45	7.84	12.4	21.9	-	-	-	118	178	204	-	-	162	974
	77	Persistent symptoms	123	28.3	29.1	28.4	-	38.8	43.4	47.1	50.1	53	55.4	72.4	55.2	58.9	64.8	-	-	123	-
	78	Persistent symptoms	65.1	15.7	12.2	16.1	21.2	20.9	17.8	21	24.2	23.2	34.1	-	-	26.4	-	30.4	-	65.1	52.7
	79	Persistent symptoms	186	0.4	-	-	18.8	59.2	128	133	106	107	102	186	93.3	-	92.9	-	-	107	111
	80	Persistent symptoms	1406	85.5	-	130	123	145	183	196	-	-	-	-	-	-	-	-	-	690	1406
	81	Persistent symptoms	1626	0.4	830	-	726	794	813	-	867	-	-	-	-	-	-	927	-	1626	1254
	82	Persistent symptoms	233	72.7	-	195	227	-	233	-	183	231	-	-	229	-	-	-	-	78.3	79.5
	83	Persistent symptoms	979	202	321	328	-	-	-	-	376	-	-	-	-	-	-	-	-	348	979
	84	Persistent symptoms	56.2	44.8	38.1	56.2	32.4	37.5	32	31.8	-	27.6	-	-	-	-	-	22.7	-	22.6	-
	85	Persistent symptoms	46.6	34	33.1	33.5	36.2	36.1	39.2	-	46.6	40.8	-	-	-	-	-	39.8	-	33.7	31.4
	86	Persistent symptoms	143	75.4	109	105	108	93.6	113	87.1	143	115	62.2	108	-	-	-	-	-	90.6	95.8

## Sheet: Fig 1B
Figure 1B
	Study ID	Group	Peak N titer	Baseline N titer	FU1 N titer	FU2 N titer	FU3 N titer	FU4 N titer	FU5 N titer	FU6 N titer	FU7 N titer	FU8 N titer	FU9 N titer	FU10 N titer	FU11 N titer	FU12 N titer	FU13 N titer	FU14 N titer	FU15 N titer	16-18 weeks N titer	24 weeks N titer
	1	Recovered	0.954	0.0749	-	-	-	0.373	0.819	0.954	-	-	0.802	0.777	0.755	-	0.578	0.604	-	0.222	0.23
	2	Recovered	62.8	0.0746	-	-	-	7.85	-	9.79	-	23.1	-	-	-	-	-	61.1	-	62.8	40.3
	3	Recovered	123	0.068	-	-	7.62	76.1	-	79.6	81.4	86.4	-	101	108	110	117	123	-	-	121
	4	Recovered	29.8	0.0732	0.0738	-	-	-	-	-	-	-	21.7	-	-	-	-	-	20.5	29.8	8.77
	5	Recovered	33.5	0.0716	-	-	-	6.48	-	14	-	-	-	33.5	31.2	-	30.7	-	-	24.4	7.38
	6	Recovered	81.8	0.073	-	-	-	28.9	46.8	58.5	-	72.9	-	81.8	74.6	-	70.3	74.9	-	54.1	34.2
	7	Recovered	7.85	0.654	-	7.85	-	-	5.28	-	5.51	3.86	-	3.76	3.51	2.89	-	3.04	-	1.35	1.34
	8	Recovered	3.91	0.0806	0.155	0.66	1.9	2.04	2.52	2.93	3.56	3.3	-	3.91	3.14	2.9	2.64	2.65	-	1.49	1.06
	9	Recovered	128	0.0735	0.0717	-	0.354	-	-	33.6	56.2	76.5	102	122	-	54.9	-	128	-	-	-
	10	Recovered	78.8	0.0674	0.0732	-	4.99	25.8	-	-	54.1	-	-	-	78.8	-	-	-	70.1	78.7	30.5
	11	Recovered	44.9	0.0687	0.0842	-	16.1	13.9	16.8	24.6	34.1	32.2	-	42.2	44.9	42.8	-	-	41.1	33.4	15.9
	12	Recovered	19.8	0.0722	-	-	-	6.25	-	9.44	11.5	13.8	13	14.2	14.6	14.4	-	13.5	-	19.8	13.2
	13	Recovered	30.8	0.108	3.06	6.38	13.5	17.5	20.4	22.4	25.7	-	23.5	30.8	27.5	-	26	26.6	-	-	-
	14	Recovered	146	0.119	17.7	39.1	-	-	103	118	-	128	131	-	146	136	134	132	-	-	52.2
	15	Recovered	121	0.0844	-	-	66.8	72.6	73.1	69	-	71.6	68.6	71.2	71.9	74.4	-	-	79.4	-	121
	16	Recovered	110	0.0899	-	24.1	34.2	37.9	49.1	64.4	75.4	87.4	89.2	109	103	-	110	110	-	105	90.9
	17	Recovered	19.1	0.0796	0.0745	0.2	0.786	3.07	8.9	13.3	12	14.6	14.2	19.1	14.8	14.5	16	15.7	-	11.8	10.2
	18	Recovered	100	0.083	4.08	33.6	-	32.7	47.3	63.8	73.1	89.2	82.9	100	86	89.7	92	88.2	-	82.1	48.4
	19	Recovered	23.4	0.0761	-	-	4.15	-	10.7	-	-	-	18.7	-	-	-	22.6	-	23.4	18.1	-
	20	Recovered	1.63	0.895	0.949	1.56	1.41	1.31	1.45	1.63	1.57	-	1.55	-	1.62	1.55	-	-	-	-	0.496
	21	Recovered	20.5	0.0802	1.51	4.45	-	8.82	12.7	17.7	-	18.4	17.7	20.5	19.7	17.8	18.2	17.4	-	10.3	11.8
	22	Recovered	72.9	0.766	4.84	-	-	-	-	-	-	-	-	72.9	-	62	-	-	-	-	23
	23	Recovered	11.2	0.304	-	-	-	8.06	-	-	-	-	11.2	-	11.2	-	10.9	-	-	-	-
	24	Recovered	18	1.69	5.96	11.9	13.6	12.5	14.4	14.5	14.6	15.6	17.2	18	15.4	13.7	13.6	-	-	-	7.12
	25	Recovered	52.1	8.26	40.8	52.1	40.2	32.9	38.9	42.7	38.7	42.6	-	42	36.5	36.4	-	-	-	30	14.3
	26	Recovered	47	0.289	3.89	7.58	15.3	13.3	16.5	22.4	-	28.5	-	-	-	38.8	47	-	-	31.5	12.3
	27	Recovered	5.35	0.424	-	-	0.973	-	-	1.94	2.15	2.72	3.43	2.6	4.23	3.51	3.52	-	-	4.57	5.35
	28	Recovered	0.0847	0.0727	0.0744	0.0691	0.0735	0.0754	-	0.0709	0.0764	0.0729	0.0734	0.0721	0.0774	0.0776	-	0.0784	-	0.0738	0.0847
	29	Recovered	35	12.5	19	24.8	-	31.9	-	29.9	30.4	-	-	-	-	-	-	20	-	35	14.5
	30	Recovered	140	95.3	109	-	120	117	124	126	129	-	-	-	140	-	-	-	136	-	115
	31	Recovered	77.1	54.4	65.6	-	77.1	72.4	-	73.7	72.9	61.8	-	-	-	-	-	44.1	-	57.2	29.8
	32	Recovered	18.3	7.54	8.68	12	13.5	-	15.2	18.3	16.3	15.7	-	-	15.8	-	-	12	-	-	6.08
	33	Recovered	125	59.9	58.8	75.1	-	-	93.5	101	103	105	-	-	115	-	-	107	-	114	125
	34	Recovered	19.1	6.95	9.19	12.5	13	14.9	16.9	19.1	18.4	17.8	-	-	18.7	-	-	16	-	18.8	10.7
	35	Recovered	37.4	12.3	14.1	22.8	26.4	-	-	37.4	-	-	-	-	33.1	-	-	23.5	-	-	11
	36	Recovered	32.5	5.16	4.56	-	8.69	11.3	15.3	-	-	20.5	-	-	24.4	-	-	19.4	-	32.5	11
	37	Recovered	12.5	7.23	-	9.4	10	-	-	-	12.5	-	-	-	-	-	-	-	-	-	9.83
	38	Recovered	131	96	93.1	94.9	98.9	101	106	-	111	131	131	121	-	-	-	127	-	111	97
	39	Recovered	84.4	27.5	50.3	-	63.6	68.3	81.8	84.4	79.9	-	81.5	52.6	-	-	-	37.6	-	75.2	39.2
	40	Recovered	135	83.1	98.7	118	113	117	121	128	132	126	-	135	-	-	-	-	135	-	128
	41	Recovered	12.6	11	10.7	12.6	10.8	9.97	10.4	10.3	10.7	8.64	9.72	11.2	-	-	-	4.87	-	7.05	2.96
	42	Recovered	82.9	40.7	48.9	57.1	59	60.1	73.5	71.8	77.4	67.3	82.9	68.3	-	-	-	51	-	-	48.7
	43	Recovered	91.7	46	67.3	82.1	81.8	81.9	91.6	-	91.7	77.8	-	64.6	-	-	-	-	-	-	58.2
	44	Recovered	150	43.5	62.9	78.6	91.7	85.9	101	108	115	86.7	92.1	80.9	-	-	-	100	-	-	150
	45	Recovered	92.6	60	63.3	78.7	79.6	-	88.1	86	92.6	68.6	89.3	29.9	-	-	-	55.3	-	-	42.4
	46	Recovered	15.2	7.96	8.7	11.8	11.2	10.7	14.5	13.7	15.2	7.38	-	10.9	-	-	-	6.19	-	9.91	4.59
	47	Recovered	142	93.9	96	113	101	102	107	109	114	114	115	118	-	-	-	126	-	111	142
	48	Recovered	103	48.6	63.1	70.3	82.6	86.2	92.9	96.2	98.8	103	93	97.9	-	-	-	89	-	84.3	71.5
	49	Recovered	67.2	11.5	18.4	24.2	29.1	38.2	46.7	52	56.2	36.9	58.1	67.2	-	-	-	58.6	-	58.2	57.1
	50	Recovered	53.1	44.7	47.2	51.6	49.9	48.3	53.1	52.3	-	40.3	34.8	39.1	-	-	-	14.7	-	25.2	-
	51	Recovered	8.2	8.2	5.01	4.11	3.3	2.87	3.39	2.94	2.97	2.44	1.71	-	-	-	-	1.45	-	2.17	1.3
	52	Recovered	123	65	77.6	84.5	95	97.2	115	123	115	-	84	63.1	-	-	-	80	-	84.9	100
	53	Recovered	143	106	109	109	107	112	112	114	118	134	115	122	-	-	-	135	-	104	143
	54	Recovered	112	112	109	106	-	108	109	106	-	-	111	-	-	-	-	-	47	-	43.9
	55	Recovered	6.14	0.957	1.89	2.67	3.96	5.18	5.02	5.76	6.14	5.34	2.69	4.31	-	-	-	1.84	-	-	1.56
	56	Recovered	111	103	106	111	103	111	111	107	108	64.9	94.3	-	-	-	-	-	-	78	37.1
	57	Recovered	85.3	82.8	82.2	85.3	83.6	76.2	81.8	78.9	81.2	81.2	-	-	-	-	-	-	-	-	19.4
	58	Recovered	2.09	1.74	2.09	1.88	1.8	1.8	1.97	1.91	1.65	0.912	1.52	0.917	-	-	-	0.706	-	-	0.476
	59	Recovered	95.8	38.3	-	-	-	-	-	-	87.2	71.4	81.9	83.6	-	-	-	60	-	94.2	95.8
	60	Recovered	97.4	40	85.3	86.5	91.3	97.4	-	96	-	-	-	61.7	-	-	-	-	47.4	96.8	25
	61	Recovered	2.92	3.02	3.02	2.92	2.86	2.77	2.91	2.88	2.87	1.73	2.23	2.1	-	-	-	2.04	-	-	2.65
	62	Persistent symptoms	1.3	0.0648	-	1.3	0.568	0.421	-	-	0.269	0.212	0.197	-	0.192	-	0.182	-	0.0763	0.189	0.146
	63	Persistent symptoms	0.0872	0.0728	0.0732	-	0.0739	0.0776	0.0771	0.0736	0.0709	0.075	0.0735	0.0784	0.0793	0.081	0.0833	0.0815	-	0.0821	0.0872
	64	Persistent symptoms	48.3	0.0722	0.0739	-	-	-	6.07	-	-	-	-	-	-	-	-	31	-	48.3	-
	65	Persistent symptoms	121	0.0657	-	-	1.66	9.45	17.6	-	-	63.1	69.9	-	104	-	-	-	121	29.5	76.3
	66	Persistent symptoms	61.3	0.0712	0.0776	0.0785	0.0784	0.0762	0.0773	-	0.0776	0.0712	-	-	-	-	53.7	61.3	-	-	54.4
	67	Persistent symptoms	42.1	0.0694	0.0735	-	0.274	0.831	9.11	-	42.1	-	-	-	-	-	-	-	-	-	34.9
	68	Persistent symptoms	11.1	0.0804	-	0.0702	-	-	-	0.31	1.3	1.54	2.1	3.86	4.82	5.59	7.3	11.1	-	9.16	6.97
	69	Persistent symptoms	10.4	0.0824	-	-	-	-	-	8.77	-	8.61	-	9.41	-	7.99	-	9.14	-	4.47	10.4
	70	Persistent symptoms	8.22	0.0777	0.0716	-	-	0.197	-	2.19	2.8	-	4.79	-	-	6.36	8.12	8.22	8.02	3.72	5.1
	71	Persistent symptoms	143	22	49	64.5	92.5	-	112	111	-	123	121	142	130	-	139	143	-	129	112
	72	Persistent symptoms	39.1	0.0797	-	-	9.15	19.2	32	39.1	-	-	-	-	-	-	-	-	-	-	7.37
	73	Persistent symptoms	80.2	0.0736	-	0.173	3.26	13.6	18	25.2	37.9	-	63	78.1	-	80.2	79.4	77.8	-	54.6	43.3
	74	Persistent symptoms	119	1.89	4.25	8.02	16.3	26.5	36.5	60.7	76	-	102	119	-	116	-	118	-	-	73
	75	Persistent symptoms	132	36.7	72.1	90.2	-	98.9	101	83.2	82.6	76.6	78.1	71.7	82	83.3	-	85.2	-	132	121
	76	Persistent symptoms	57.3	0.0738	2.52	11.4	21	22.4	26.3	29.3	36.7	-	-	-	49	51.1	57.3	-	-	35.3	52.3
	77	Persistent symptoms	151	106	117	115	-	130	129	128	132	135	135	138	147	151	144	-	-	147	-
	78	Persistent symptoms	141	46	55.4	79.1	95	102	110	118	123	127	135	-	-	140	-	141	-	141	101
	79	Persistent symptoms	135	0.0758	-	-	26	42.5	70.8	89.8	104	123	128	132	135	-	129	-	-	127	55.9
	80	Persistent symptoms	122	76.7	-	79.3	84.4	90.3	96.3	101	-	-	-	-	-	-	-	-	-	122	77.1
	81	Persistent symptoms	99.4	0.0874	40.4	-	61.1	68.6	73.4	-	81	-	-	-	-	-	-	87.2	-	81.6	99.4
	82	Persistent symptoms	33.6	13.7	-	33.3	33.6	-	33.3	-	26.5	27.3	-	-	24.2	-	-	-	-	6.83	4.28
	83	Persistent symptoms	125	85.3	93.1	110	-	-	-	-	125	-	-	-	-	-	-	-	-	106	108
	84	Persistent symptoms	14.2	14.2	12.9	12.5	11.7	11.3	11.4	10.6	-	8.68	-	-	-	-	-	6.16	-	6.1	-
	85	Persistent symptoms	19.7	4.67	5.81	8.06	9.82	12.2	15	-	18.6	19.7	-	-	-	-	-	16.9	-	15.1	8.59
	86	Persistent symptoms	52.5	46.8	50.7	49.7	45.2	43.5	52.5	49.4	52.4	45.2	31.3	38.3	-	-	-	-	-	28.4	20.8

## Sheet: Fig 1C
Figure 1C
	Study ID	Group	PCR+ve S1 RBD titer	FU1 S1 RBD titer	FU2 S1 RBD titer	FU3 S1 RBD titer	FU4 S1 RBD titer	FU5 S1 RBD titer	FU6 S1 RBD titer	FU7 S1 RBD titer	FU8 S1 RBD titer	FU9 S1 RBD titer	FU10 S1 RBD titer	FU11 S1 RBD titer	FU12 S1 RBD titer	FU13 S1 RBD titer	FU14 S1 RBD titer	FU15 S1 RBD titer	FU16 S1 RBD titer	FU17 S1 RBD titer	PCR+ve N titer	FU1 N titer	FU2 N titer	FU3 N titer	FU4 N titer	FU5 N titer	FU6 N titer	FU7 N titer	FU8 N titer	FU9 N titer	FU10 N titer	FU11 N titer	FU12 N titer	FU13 N titer	FU14 N titer	FU15 N titer	FU16 N titer	FU17 N titer
	1	Recovered	0.4	0.924	1.69			2.1	2.67	2.51		2.84	3.73						3.46	7.34	0.373	0.819	0.954			0.802	0.777	0.755		0.578	0.604						0.222	0.23
	2	Recovered			16.1		106		174						127				98.8	120			7.85		9.79		23.1						61.1				62.8	40.3
	4	Recovered	0.4								5.06						3.68		7.32	1.72	0.0738								21.7						20.5		29.8	8.77
	5	Recovered				11.2		90				97.7	106		106				105	90.8				6.48		14				33.5	31.2		30.7				24.4	7.38
	6	Recovered	0.4				24.1	36.9	41.6		44.2		44	50.8		51.5	71.1		44.5	74.4	0.073				28.9	46.8	58.5		72.9		81.8	74.6		70.3	74.9		54.1	34.2
	8	Recovered	0.51	0.977	4.34	8.13	10	12.5	14.8	18.6	18.4		21.4	22	20.2	20.4	21.2		16.3	20.1	0.0806	0.155	0.66	1.9	2.04	2.52	2.93	3.56	3.3		3.91	3.14	2.9	2.64	2.65		1.49	1.06
	9	Recovered		0.4			34.1	59.2	62.1	77	85.5		93.7		119							0.354			33.6	56.2	76.5	102	122		54.9		128
	10	Recovered	0.4		3.37	6.06			95.2				85				89.3		112	134	0.0732		4.99	25.8			54.1				78.8				70.1		78.7	30.5
	12	Recovered	0.4				1128		1368	1063	1101	1035	935	903	826		679		1030	637	0.0722				6.25		9.44	11.5	13.8	13	14.2	14.6	14.4		13.5		19.8	13.2
	13	Recovered	0.4	9.05	12.2	15	21.1	27.3	32.1	42.6		48.3	73.9	80.1		96.7	85.3				0.108	3.06	6.38	13.5	17.5	20.4	22.4	25.7		23.5	30.8	27.5		26	26.6
	14	Recovered	0.4	24.5	79.7			379	402		374	425		478	446	439	499			780	0.119	17.7	39.1			103	118		128	131		146	136	134	132			52.2
	15	Recovered	0.4			328	371	567	727		703	760	786	807	817			874		868	0.0844			66.8	72.6	73.1	69		71.6	68.6	71.2	71.9	74.4			79.4		121
	16	Recovered	0.4		240	159	132	115	119	95.7	90.9	97.7	112	108		161	159		211	277	0.0899		24.1	34.2	37.9	49.1	64.4	75.4	87.4	89.2	109	103		110	110		105	90.9
	17	Recovered	0.4	0.4	2.81	3.5	5.66	8.13	9.68	16	18.9	28.3	35.2	51.4	93.2	117			179	544	0.0745	0.2	0.786	3.07	8.9	13.3	12	14.6	14.2	19.1	14.8	14.5	16	15.7			11.8	10.2
	23	Recovered	0.4				9.55					12.7		11.1		10.9					0.304				8.06					11.2		11.2		10.9
	63	Persistent symptoms	0.4	0.4		0.4	0.4	0.4	0.4	0.4	0.4	0.4	0.4	0.4	0.4	0.4	0.4		0.4	0.4	0.0728	0.0732		0.0739	0.0776	0.0771	0.0736	0.0709	0.075	0.0735	0.0784	0.0793	0.081	0.0833	0.0815		0.0821	0.0872
	64	Persistent symptoms	0.4				70									233			340		0.0739				6.07									31			48.3
	67	Persistent symptoms	0.4		7.28	15.9	113		254											600	0.0735		0.274	0.831	9.11		42.1											34.9
	68	Persistent symptoms	0.4				0.4	0.4	0.434	0.66	1.16	1.03	1.19	1.31	1.12				1.54	0.709	0.0702				0.31	1.3	1.54	2.1	3.86	4.82	5.59	7.3	11.1				9.16	6.97
	69	Persistent symptoms						112		135		162		160		164			71.4	150						8.77		8.61		9.41		7.99		9.14			4.47	10.4
	70	Persistent symptoms	0.4			0.859		15.2	20.5		29.9			32.9	51.2	46.8	45		43.8	94.3	0.0716			0.197		2.19	2.8		4.79			6.36	8.12	8.22	8.02		3.72	5.1
	72	Persistent symptoms	0.4			25.1	55.1	87.6	105											114	0.0797			9.15	19.2	32	39.1											7.37
	73	Persistent symptoms	0.4		0.4	0.835	9.18	27.4	30.5	49.5		67	64.1		74.9	81.8	100		66.7	88.5	0.0736		0.173	3.26	13.6	18	25.2	37.9		63	78.1		80.2	79.4	77.8		54.6	43.3
	76	Persistent symptoms	0.4	0.702	0.784	1.61	3.45	7.84	12.4	21.9				118	178	204			162	974	0.0738	2.52	11.4	21	22.4	26.3	29.3	36.7				49	51.1	57.3			35.3	52.3

## Sheet: Fig 1D,E,F and G
Figure 1D,E,F and G			Figure 1D	Figure 1E		Figure 1F				Figure 1G
	Study ID	Group	Wuhan Pseudovirus Neutralisation (IC50) at 16-18 weeks	Spike protein ELISpot (delta SFC/10^6 PBMC) at 16-18 weeks	N protein ELISpot (delta SFC/10^6 PBMC) at 16-18 weeks	Spike MEP ELISpot (delta SFC/10^6 PBMC) at 16-18 weeks	N MEP ELISpot (delta SFC/10^6 PBMC) at 16-18 weeks	M MEP ELISpot (delta SFC/10^6 PBMC) at 16-18 weeks	ORF3a/7a MEP ELISpot (delta SFC/10^6 PBMC) at 16-18 weeks	FEC peptide pool at 16-18 weeks
	1	Recovered	1.17669	0	50	36	78	56	8	0
	2	Recovered	188.191	69	191	119	419	75	8	435
	4	Recovered	11.6363	0	28	39	28	0	0	222.5
	5	Recovered	344.046	69	83	42	22	158	58	77.5
	6	Recovered	141.384	50	130	94	180	92	75	1670
	7	Recovered	99.456	31	294	128	142	105	33	465
	8	Recovered	110.81	0	19	0	0	0	0	320
	10	Recovered	198.439	22	191	53	83	44	11	975
	11	Recovered	485.539	19	36	11	83	17	0	555
	12	Recovered	344.701	264	269	758	236	247	31	147.5
	16	Recovered	1345.24	136	569	222	810	391	186	107.5
	17	Recovered	636.47	0	11	0	0	0	3	-
	18	Recovered	258.711	153	339	64	114	67	39	655
	19	Recovered	906.963	0	80	19	28	80	0	-
	21	Recovered	817.181	0	64	64	53	22	0	55
	25	Recovered	0.514193	0	92	58	80	72	64	192.5
	26	Recovered	746.763	0	0	0	0	0	0	0
	27	Recovered	990.7	0	100	0	0	0	0	1902.5
	28	Recovered	0	0	0	0	0	0	0	0
	29	Recovered	505.66	0	28	17	42	14	0	10
	31	Recovered	1228.48	3	44	19	39	47	0	0
	33	Recovered	408.873	327	810	158	327	169	56	247.5
	36	Recovered	135.05	0	44	56	44	0	0	470
	38	Recovered	197.46	0	180	155	103	108	53	472.5
	39	Recovered	238.396	17	39	58	53	36	0	0
	41	Recovered	459.818	0	122	94	158	42	0	0
	46	Recovered	336.168	0	0	0	0	0	0	2047.5
	47	Recovered	1155	58	253	100	261	236	61	-
	48	Recovered	285.394	92	247	155	36	39	33	2837.5
	49	Recovered	2444.13	0	94	100	31	0	0	170
	50	Recovered	553.429	0	44	47	44	0	36	97.5
	51	Recovered	297.928	0	31	47	19	31	19	195
	52	Recovered	402.535	67	111	86	53	28	0	0
	53	Recovered	510.22	22	31	44	0	28	17	10
	56	Recovered	215.982	0	0	28	0	0	0	25
	59	Recovered	1382.18	22	50	0	0	111	39	0
	60	Recovered	142.876	0	0	0	0	0	0	0
	62	Persistent symptoms	209.425	92	308	122	591	136	0	452.5
	63	Persistent symptoms	0.0762566	0	0	0	25	0	0	0
	64	Persistent symptoms	916.807	0	100	53	64	53	42	250
	65	Persistent symptoms	1419.46	0	0	0	0	0	0	625
	68	Persistent symptoms	105.287	0	147	183	136	56	72	117.5
	69	Persistent symptoms	595.766	0	0	0	0	0	0	7.5
	70	Persistent symptoms	112.82	3	67	28	39	39	11	-
	71	Persistent symptoms	903.203	19	58	0	0	22	25	130
	73	Persistent symptoms	81.6462	22	153	119	80	72	14	0
	75	Persistent symptoms	423.44	39	147	53	39	78	6	232.5
	76	Persistent symptoms	825.606	8	22	36	25	25	25	1815
	77	Persistent symptoms	485.875	31	108	130	58	117	0	62.5
	78	Persistent symptoms	1012.86	83	203	297	180	169	119	0
	79	Persistent symptoms	1336.54	0	44	28	0	8	0	846.25
	80	Persistent symptoms	729.543	0	0	0	0	0	0	22.5
	81	Persistent symptoms	870.031	191	319	364	53	205	80	2050
	82	Persistent symptoms	0	0	39	47	0	0	0	40
	83	Persistent symptoms	460.215	0	111	28	25	100	0	-
	84	Persistent symptoms	111.125	0	0	0	64	0	0	92.5
	85	Persistent symptoms	179.536	108	264	44	136	211	169	5
	86	Persistent symptoms	344.001	33	336	130	133	133	22	235

## Sheet: Fig 1H 
Figure 1H
	Study ID	Group	Whole spike megapool ELISpot (delta SFC/10^6 PBMC) at 0 weeks since positive PCR	Whole spike megapool ELISpot (delta SFC/10^6 PBMC) at 1 weeks since positive PCR	Whole spike megapool ELISpot (delta SFC/10^6 PBMC) at 2 weeks since positive PCR	Whole spike megapool ELISpot (delta SFC/10^6 PBMC) at 3 weeks since positive PCR	Whole spike megapool ELISpot (delta SFC/10^6 PBMC) at 4 weeks since positive PCR	Whole spike megapool ELISpot (delta SFC/10^6 PBMC) at 5 weeks since positive PCR	Whole spike megapool ELISpot (delta SFC/10^6 PBMC) at 6 weeks since positive PCR	Whole spike megapool ELISpot (delta SFC/10^6 PBMC) at 7 weeks since positive PCR	Whole spike megapool ELISpot (delta SFC/10^6 PBMC) at 8 weeks since positive PCR	Whole spike megapool ELISpot (delta SFC/10^6 PBMC) at 9 weeks since positive PCR	Whole spike megapool ELISpot (delta SFC/10^6 PBMC) at 10 weeks since positive PCR	Whole spike megapool ELISpot (delta SFC/10^6 PBMC) at 11 weeks since positive PCR	Whole spike megapool ELISpot (delta SFC/10^6 PBMC) at 12 weeks since positive PCR	Whole spike megapool ELISpot (delta SFC/10^6 PBMC) at 13 weeks since positive PCR	Whole spike megapool ELISpot (delta SFC/10^6 PBMC) at 14 weeks since positive PCR	Whole spike megapool ELISpot (delta SFC/10^6 PBMC) at 15 weeks since positive PCR
	1	Recovered	-	-	-	-	-	-	-	3	-	-	11	-	-	-	-	-
	4	Recovered	-	-	-	-	-	-	-	-	-	-	-	-	-	-	67	-
	5	Recovered	-	-	-	-	-	-	-	-	-	-	11	-	-	-	-	-
	6	Recovered	-	-	-	-	-	-	-	-	-	-	-	0	-	-	22	-
	8	Recovered	42	-	-	-	-	-	-	-	-	-	-	-	-	-	72	-
	9	Recovered	-	-	44	-	-	-	-	-	-	-	-	-	44	-	-	-
	10	Recovered	-	-	-	72	-	-	-	-	-	-	-	-	-	-	0	-
	12	Recovered	-	-	-	-	11	-	-	197	-	-	-	-	-	-	72	-
	13	Recovered	-	-	-	-	42	-	-	117	-	-	-	-	-	-	-	-
	14	Recovered	-	-	-	-	-	-	-	-	-	-	-	31	-	-	61	-
	15	Recovered	8	-	-	-	511	-	-	-	-	-	-	-	-	-	-	411
	16	Recovered	17	-	-	-	419	-	-	25	-	-	-	-	-	-	22	-
	17	Recovered	-	-	-	0	-	-	19	-	-	-	-	-	-	36	-	-
	23	Recovered	-	-	-	-	-	-	-	-	-	-	-	25	-	19	-	-
	63	Persistent symptoms	83	-	-	-	42	-		-	-	-	-	-	-	-	28	-
	64	Persistent symptoms	-	-	-	-	330	-	-	-	-	-	-	-	-	-	-	-
	68	Persistent symptoms	-	-	-	-	-	-	-	-	-	-	-	-	25	-	-	-
	69	Persistent symptoms	-	-	-	-	-	-	-	-	-	-	-	-	-	0	-	-
	70	Persistent symptoms	0	-	-	0	-	-	14	-	-	-	-	-	-	58	-	-
	72	Persistent symptoms	0	-	-	-	47	-	-	-	-	-	-	-	-	-	-	-
	73	Persistent symptoms	-	-	-	-	22	-	-	-	-	8	-	-	-	-	19	-
	76	Persistent symptoms	0	-	-	-	-	-	-	-	-	-	11	-	-	58	-	-

## Sheet: Fig 1I
Figure 1I
	Study ID	Group	Non-spike megapool ELISpot (delta SFC/10^6 PBMC) at 0 weeks since positive PCR	Non-spike megapool ELISpot (delta SFC/10^6 PBMC) at 1 weeks since positive PCR	Non-spike megapool ELISpot (delta SFC/10^6 PBMC) at 2 weeks since positive PCR	Non-spike megapool ELISpot (delta SFC/10^6 PBMC) at 3 weeks since positive PCR	Non-spike megapool ELISpot (delta SFC/10^6 PBMC) at 4 weeks since positive PCR	Non-spike megapool ELISpot (delta SFC/10^6 PBMC) at 5 weeks since positive PCR	Non-spike megapool ELISpot (delta SFC/10^6 PBMC) at 6 weeks since positive PCR	Non-spike megapool ELISpot (delta SFC/10^6 PBMC) at 7 weeks since positive PCR	Non-spike megapool ELISpot (delta SFC/10^6 PBMC) at 8 weeks since positive PCR	Non-spike megapool ELISpot (delta SFC/10^6 PBMC) at 9 weeks since positive PCR	Non-spike megapool ELISpot (delta SFC/10^6 PBMC) at 10 weeks since positive PCR	Non-spike megapool ELISpot (delta SFC/10^6 PBMC) at 11 weeks since positive PCR	Non-spike megapool ELISpot (delta SFC/10^6 PBMC) at 12 weeks since positive PCR	Non-spike megapool ELISpot (delta SFC/10^6 PBMC) at 13 weeks since positive PCR	Non-spike megapool ELISpot (delta SFC/10^6 PBMC) at 14 weeks since positive PCR	Non-spike megapool ELISpot (delta SFC/10^6 PBMC) at 15 weeks since positive PCR
	1	Recovered	-	-	-	-	-	-	-	3	-	-	6	-	-	-	-	-
	4	Recovered	-	-	-	-	-	-	-	-	-	-	-	-	-	-	56	-
	5	Recovered	-	-	-	-	-	-	-	-	-	-	6	-	-	-	-	-
	6	Recovered	-	-	-	-	-	-	-	-	-	-	-	0	-	-	50	-
	8	Recovered	28	-	-	-	-	-	-	-	-	-	-	-	-	-	108	-
	9	Recovered	-	-	28	-	-	-	-	-	-	-	-	-	19	-	-	-
	10	Recovered	-	-	-	58	-	-	-	-	-	-	-	-	-	-	8	-
	12	Recovered	-	-	-	-	6	-	-	47	-	-	-	-	-	-	0	-
	13	Recovered	-	-	-	-	75	-	-	128	-	-	-	-	-	-	-	-
	14	Recovered	-	-	-	-	-	-	-	-	-	-	-	33	-	-	67	-
	15	Recovered	3	-	-	-	233	-	-	-	-	-	-	-	-	-	-	283
	16	Recovered	716	-	-	-	1129	-	-	258	-	-	-	-	-	-	-	-
	17	Recovered	-	-	-	6	-	-	25	-	-	-	-	-	-	42	-	-
	23	Recovered	-	-	-	-	-	-	-	-	-	-	-	0	-	14	-	-
	63	Persistent symptoms	0				28	-	-	-	-	-	-	-	-	-	25	-
	64	Persistent symptoms	-			-	103	-	-	-	-	-	-	-	-	-	-	-
	68	Persistent symptoms	-		-	-	-	-	-	-	-	-	-	-	25	-	-	-
	69	Persistent symptoms	-			-	-	-	-	-	-	-	-	-	-	0	-	-
	70	Persistent symptoms	0			0	-	-	58	-	-	-	-	-	-	117	-	-
	72	Persistent symptoms	36			-	31	-	-	-	-	-	-	-	-	-	-	-
	73	Persistent symptoms	-			-	6	-	-	-	-	28	-	-	-	-	31	-
	76	Persistent symptoms	0	-			-	-	-	-	-	-	67	-	-	80	-	-

## Sheet: Fig 2A
Figure 2A
	Study ID	Group	S1 RBD titer at 12 months	Evidence of second infection	Reported persistent shortness of breath
	1	Recovered	9590	-	-
	2	Recovered	18800	-	-
	3	Recovered	54427	-	-
	5	Recovered	16500	-	-
	6	Recovered	15600	-	-
	7	Recovered	16519	-	-
	8	Recovered	33487	-	-
	9	Recovered	23885	-	-
	10	Recovered	21100	-	-
	12	Recovered	43600	-	-
	14	Recovered	21188	-	-
	15	Recovered	66168	Yes	-
	16	Recovered	23484		-
	17	Recovered	13800	-	-
	18	Recovered	17000	-	-
	20	Recovered	30185	-	-
	21	Recovered	9990	-	-
	22	Recovered	12490	-	-
	24	Recovered	28912	-	-
	25	Recovered	9290	-	-
	26	Recovered	24968	-	-
	27	Recovered	15200	-	-
	28	Recovered	10700	-	-
	30	Recovered	42970	-	-
	31	Recovered	23239	-	-
	32	Recovered	15209	-	-
	33	Recovered	72954	-	-
	34	Recovered	9215	-	-
	35	Recovered	33338	-	-
	36	Recovered	20499	-	-
	37	Recovered	9950	-	-
	38	Recovered	79726	-	-
	39	Recovered	31500	-	-
	40	Recovered	16868	-	-
	41	Recovered	18453	-	-
	42	Recovered	14844	-	-
	44	Recovered	17274	-	-
	45	Recovered	27940	-	-
	46	Recovered	23113	-	-
	47	Recovered	112386	-	-
	48	Recovered	24200	-	-
	49	Recovered	45947	-	-
	50	Recovered	12000	-	-
	51	Recovered	14500	-	-
	52	Recovered	19039	-	-
	53	Recovered	54840	-	-
	54	Recovered	30878	-	-
	55	Recovered	14147	-	-
	56	Recovered	7439	-	-
	57	Recovered	7388	-	-
	59	Recovered	135741	-	-
	60	Recovered	5197	-	-
	61	Recovered	7164	Yes	-
	62	Persistent symptoms	6606	-	-
	63	Persistent symptoms	84200	-	-
	64	Persistent symptoms	39106	-	-
	65	Persistent symptoms	7265	-	Yes
	66	Persistent symptoms	20188	-	-
	67	Persistent symptoms	17771	-	-
	68	Persistent symptoms	9015	-	-
	69	Persistent symptoms	88200	-	Yes
	70	Persistent symptoms	15029	-	-
	71	Persistent symptoms	35400	-	Yes
	72	Persistent symptoms	18827	-	-
	73	Persistent symptoms	33200	-	-
	74	Persistent symptoms	9010	-	Yes
	75	Persistent symptoms	47300	Yes	Yes
	76	Persistent symptoms	11400	-	Yes
	77	Persistent symptoms	16382	-	Yes
	78	Persistent symptoms	7534	-	-
	79	Persistent symptoms	36486	-	Yes
	80	Persistent symptoms	10235	-	-
	81	Persistent symptoms	71946	Yes	-
	82	Persistent symptoms	13333	-	-
	83	Persistent symptoms	20282	-	Yes
	84	Persistent symptoms	7313	-	-
	85	Persistent symptoms	10900	-	Yes
	86	Persistent symptoms	18256	-	-

## Sheet: Fig 2B
Figure 2B
	Study ID	Group	N titer at 12 months	Evidence of second infection	Reported persistent shortness of breath
	1	Recovered	0.135	-	-
	2	Recovered	10.2	-	-
	3	Recovered	38.1	-	-
	4	Recovered	2.41	-	-
	5	Recovered	2.18	-	-
	6	Recovered	5.81	-	-
	7	Recovered	0.357	-	-
	8	Recovered	0.222	-	-
	9	Recovered	83.9	-	-
	10	Recovered	10.4	-	-
	11	Recovered	5.37	-	-
	12	Recovered	9.55	-	-
	13	Recovered	7.76	-	-
	14	Recovered	14	-	-
	15	Recovered	229	Yes	-
	16	Recovered	33.8	-	-
	17	Recovered	6.27	-	-
	18	Recovered	22.6	-	-
	19	Recovered	32.5	-	-
	20	Recovered	0.128	-	-
	21	Recovered	6.24	-	-
	22	Recovered	4.36	-	-
	23	Recovered	8.38	-	-
	24	Recovered	3.22	-	-
	25	Recovered	3.6	-	-
	26	Recovered	2.43	-	-
	27	Recovered	7.1	-	-
	28	Recovered	0.0783	-	-
	29	Recovered	2.41	-	-
	30	Recovered	30.6	-	-
	31	Recovered	19.8	-	-
	32	Recovered	0.61	-	-
	33	Recovered	120	-	-
	34	Recovered	4.69	-	-
	35	Recovered	1.44	-	-
	36	Recovered	2.14	-	-
	37	Recovered	6.03	-	-
	38	Recovered	77.7	-	-
	39	Recovered	13.2	-	-
	40	Recovered	46.4	-	-
	41	Recovered	0.871	-	-
	42	Recovered	9.63	-	-
	43	Recovered	15.3	-	-
	44	Recovered	130	-	-
	45	Recovered	12.4	-	-
	46	Recovered	2.16	-	-
	47	Recovered	114	-	-
	48	Recovered	35.0	-	-
	49	Recovered	27.2	-	-
	50	Recovered	2.84	-	-
	51	Recovered	0	-	-
	52	Recovered	61.3	-	-
	53	Recovered	69.3	-	-
	54	Recovered	17.6	-	-
	55	Recovered	0.144	-	-
	56	Recovered	20.3	-	-
	57	Recovered	3.36	-	-
	58	Recovered	0.283	-	-
	59	Recovered	71.5	-	-
	60	Recovered	5.52	-	-
	61	Recovered	170	Yes	-
	62	Persistent symptoms	0.087	-	-
	63	Persistent symptoms	0.0823	-	-
	64	Persistent symptoms	57.5	-	-
	65	Persistent symptoms	14.1	-	Yes
	66	Persistent symptoms	13.9	-	-
	67	Persistent symptoms	9.58	-	-
	68	Persistent symptoms	0.961	-	-
	69	Persistent symptoms	9.81	-	Yes
	70	Persistent symptoms	1.23	-	-
	71	Persistent symptoms	38.4	-	Yes
	72	Persistent symptoms	2.07	-	-
	73	Persistent symptoms	6.05	-	-
	74	Persistent symptoms	10.1	-	Yes
	75	Persistent symptoms	164	Yes	Yes
	76	Persistent symptoms	21.2	-	Yes
	77	Persistent symptoms	116	-	Yes
	78	Persistent symptoms	64	-	-
	79	Persistent symptoms	24.5	-	Yes
	80	Persistent symptoms	29.4	-	-
	81	Persistent symptoms	139	Yes	-
	82	Persistent symptoms	0.57	-	-
	83	Persistent symptoms	40.6	-	Yes
	84	Persistent symptoms	0.55	-	-
	85	Persistent symptoms	2.35	-	Yes
	86	Persistent symptoms	7.89	-	-

## Sheet: Fig 2C and D
Figure 2C and D			Figure 2C	Figure 2D
	Study ID	Group	Wuhan live virus neutralisation (IC50) at 12 months	Spike MEP ELISpot (delta SFC/10^6 PBMC) at 12 months	N MEP ELISpot (delta SFC/10^6 PBMC) at 12 months	Evidence of second infection	Reported persistent shortness of breath
	2	Recovered	123556	-	-	-	-
	5	Recovered	129481	65	12.5	-	-
	6	Recovered	299533	42.5	57.5	-	-
	10	Recovered	65406.5	140	32.5	-	-
	12	Recovered	262780	810	347.5	-	-
	17	Recovered	87340.1	7.5	2.5	-	-
	18	Recovered	29928.7	77.5	172.5	-	-
	25	Recovered	46101.3	50	45	-	-
	27	Recovered	106966	167.5	22.5	-	-
	37	Recovered	90974.1	82.5	10	-	-
	39	Recovered	131861	77.5	72.5	-	-
	48	Recovered	76323.3	235	0	-	-
	50	Recovered	61637.1	312.5	77.5	-	-
	51	Recovered	38824.7	30	10	-	-
	56	Recovered	-	847.5	37.5	-	-
	63	Persistent symptoms	260917	75	37.5	-	-
	69	Persistent symptoms	634421	375	87.5	-	Yes
	71	Persistent symptoms	42352.7	47.5	32.5	-	Yes
	73	Persistent symptoms	114321	200	22.5	-	-
	75	Persistent symptoms	148014	267.5	17.5	Yes	Yes
	76	Persistent symptoms	129951	85	32.5	-	Yes
	85	Persistent symptoms	95259	165	62.5	-	Yes

## Sheet: Supp. Fig 2
Supp. Fig 1
	Study ID	Group	PCR+ve S1 RBD titer	FU1 S1 RBD titer	FU2 S1 RBD titer	FU3 S1 RBD titer	FU4 S1 RBD titer	FU5 S1 RBD titer	FU6 S1 RBD titer	FU7 S1 RBD titer	FU8 S1 RBD titer	FU9 S1 RBD titer	FU10 S1 RBD titer	FU11 S1 RBD titer	FU12 S1 RBD titer	FU13 S1 RBD titer	FU14 S1 RBD titer	FU15 S1 RBD titer	Whole spike megapool ELISpot (delta SFC/10^6 PBMC) at 0 weeks since positive PCR	Whole spike megapool ELISpot (delta SFC/10^6 PBMC) at 1 weeks since positive PCR	Whole spike megapool ELISpot (delta SFC/10^6 PBMC) at 2 weeks since positive PCR	Whole spike megapool ELISpot (delta SFC/10^6 PBMC) at 3 weeks since positive PCR	Whole spike megapool ELISpot (delta SFC/10^6 PBMC) at 4 weeks since positive PCR	Whole spike megapool ELISpot (delta SFC/10^6 PBMC) at 5 weeks since positive PCR	Whole spike megapool ELISpot (delta SFC/10^6 PBMC) at 6 weeks since positive PCR	Whole spike megapool ELISpot (delta SFC/10^6 PBMC) at 7 weeks since positive PCR	Whole spike megapool ELISpot (delta SFC/10^6 PBMC) at 8 weeks since positive PCR	Whole spike megapool ELISpot (delta SFC/10^6 PBMC) at 9 weeks since positive PCR	Whole spike megapool ELISpot (delta SFC/10^6 PBMC) at 10 weeks since positive PCR	Whole spike megapool ELISpot (delta SFC/10^6 PBMC) at 11 weeks since positive PCR	Whole spike megapool ELISpot (delta SFC/10^6 PBMC) at 12 weeks since positive PCR	Whole spike megapool ELISpot (delta SFC/10^6 PBMC) at 13 weeks since positive PCR	Whole spike megapool ELISpot (delta SFC/10^6 PBMC) at 14 weeks since positive PCR	Whole spike megapool ELISpot (delta SFC/10^6 PBMC) at 15 weeks since positive PCR
Supp. Fig 1A	1	Recovered	0.4	0.924	1.69			2.1	2.67	2.51		2.84	3.73						-	-	-	-	-	-	-	3	-	-	11	-	-	-	-	-
	6	Recovered	0.4				24.1	36.9	41.6		44.2		44	50.8		51.5	71.1		-	-	-	-	-	-	-	-	-	-	-	0	-	-	22	-
	8	Recovered	0.51	0.977	4.34	8.13	10	12.5	14.8	18.6	18.4		21.4	22	20.2	20.4	21.2		42	-	-	-	-	-	-	-	-	-	-	-	-	-	72	-
	9	Recovered		0.4			34.1	59.2	62.1	77	85.5		93.7		119				-	-	44	-	-	-	-	-	-	-	-	-	44	-	-	-
	10	Recovered	0.4		3.37	6.06			95.2				85				89.3		-	-	-	72	-	-	-	-	-	-	-	-	-	-	0	-
	12	Recovered	0.4				1128		1368	1063	1101	1035	935	903	826		679		-	-	-	-	11	-	-	197	-	-	-	-	-	-	72	-
	13	Recovered	0.4	9.05	12.2	15	21.1	27.3	32.1	42.6		48.3	73.9	80.1		96.7	85.3		-	-	-	-	42	-	-	117	-	-	-	-	-	-	-	-
	14	Recovered	0.4	24.5	79.7			379	402		374	425		478	446	439	499		-	-	-	-	-	-	-	-	-	-	-	31	-	-	61	-
	15	Recovered	0.4			328	371	567	727		703	760	786	807	817			874	8	-	-	-	511	-	-	-	-	-	-	-	-	-	-	411
	16	Recovered	0.4		240	159	132	115	119	95.7	90.9	97.7	112	108		161	159		17	-	-	-	419	-	-	25	-	-	-	-	-	-	22	-
	17	Recovered	0.4	0.4	2.81	3.5	5.66	8.13	9.68	16	18.9	28.3	35.2	51.4	93.2	117			-	-	-	0	-	-	19	-	-	-	-	-	-	36	-	-
	23	Recovered	0.4				9.55					12.7		11.1		10.9			-	-	-	-	-	-	-	-	-	-	-	25	-	19	-	-
Supp. Fig 1B	63	Persistent symptoms	0.4	0.4		0.4	0.4	0.4	0.4	0.4	0.4	0.4	0.4	0.4	0.4	0.4	0.4		83	-	-	-	42	-		-	-	-	-	-	-	-	28	-
	70	Persistent symptoms	0.4			0.859		15.2	20.5		29.9			32.9	51.2	46.8	45		0	-	-	0	-	-	14	-	-	-	-	-	-	58	-	-
	72	Persistent symptoms	0.4			25.1	55.1	87.6	105										0	-	-	-	47	-	-	-	-	-	-	-	-	-	-	-
	73	Persistent symptoms	0.4		0.4	0.835	9.18	27.4	30.5	49.5		67	64.1		74.9	81.8	100		-	-	-	-	22	-	-	-	-	8	-	-	-	-	19	-
	76	Persistent symptoms	0.4	0.702	0.784	1.61	3.45	7.84	12.4	21.9				118	178	204			0	-	-	-	-	-	-	-	-	-	11	-	-	58	-	-

[truncated: 2 more sheets: Supp. Fig 3A, Supp. Fig 3B]
